# Supplementary material for: Multi-marker DNA metabarcoding detects suites of environmental gradients from an urban harbour
Source: Sci Rep. 2022 Jun 22;12:10556. doi: 10.1038/s41598-022-13262-6 (PMC9217803; doi:10.1038/s41598-022-13262-6)
Supplement: Supplementary file 2 — Supplementary Information 2. [file 41598_2022_13262_MOESM2_ESM.xlsx]

## Sheet: COI Macroinvertebrates
Phylum	Class	Order	Family	Genus	Species	Morph	DNA
Annelida	Clitellata					1	0
Annelida	Clitellata	Arhynchobdellida	Erpobdellidae	Erpobdella		1	0
Annelida	Clitellata	Enchytraeida				0	1
Annelida	Clitellata	Enchytraeida	Enchytraeidae			0	1
Annelida	Clitellata	Enchytraeida	Enchytraeidae	Enchytraeus		0	1
Annelida	Clitellata	Enchytraeida	Enchytraeidae	Fridericia		0	1
Annelida	Clitellata	Haplotaxida				0	1
Annelida	Clitellata	Haplotaxida	Lumbricidae	Eisenia Lumbricidae	Eisenia fetida	0	1
Annelida	Clitellata	Haplotaxida	Lumbricidae	Lumbricus	Lumbricus terrestris	0	1
Annelida	Clitellata	Haplotaxida	Naididae			0	1
Annelida	Clitellata	Haplotaxida	Naididae	Alexandrovia		0	1
Annelida	Clitellata	Haplotaxida	Naididae	Alexandrovia	Alexandrovia onegensis	0	1
Annelida	Clitellata	Haplotaxida	Naididae	Amphichaeta		0	1
Annelida	Clitellata	Haplotaxida	Naididae	Amphichaeta	Amphichaeta raptisae	0	1
Annelida	Clitellata	Haplotaxida	Naididae	Aulodrilus		0	1
Annelida	Clitellata	Haplotaxida	Naididae	Aulodrilus	Aulodrilus pluriseta	0	1
Annelida	Clitellata	Haplotaxida	Naididae	Branchiodrilus		0	1
Annelida	Clitellata	Haplotaxida	Naididae	Chaetogaster		0	1
Annelida	Clitellata	Haplotaxida	Naididae	Chaetogaster	Chaetogaster diaphanus	0	1
Annelida	Clitellata	Haplotaxida	Naididae	Chaetogaster	Chaetogaster limnaei	0	1
Annelida	Clitellata	Haplotaxida	Naididae	Dero		0	1
Annelida	Clitellata	Haplotaxida	Naididae	Dero	Dero furcata	0	1
Annelida	Clitellata	Haplotaxida	Naididae	Dero	Dero obtusa	0	1
Annelida	Clitellata	Haplotaxida	Naididae	Ilyodrilus		0	1
Annelida	Clitellata	Haplotaxida	Naididae	Ilyodrilus	Ilyodrilus templetoni	0	1
Annelida	Clitellata	Haplotaxida	Naididae	Limnodrilus		0	1
Annelida	Clitellata	Haplotaxida	Naididae	Limnodrilus	Limnodrilus claparedianus	0	1
Annelida	Clitellata	Haplotaxida	Naididae	Limnodrilus	Limnodrilus hoffmeisteri	0	1
Annelida	Clitellata	Haplotaxida	Naididae	Limnodrilus	Limnodrilus udekemianus	0	1
Annelida	Clitellata	Haplotaxida	Naididae	Nais		0	1
Annelida	Clitellata	Haplotaxida	Naididae	Nais	Nais christinae	0	1
Annelida	Clitellata	Haplotaxida	Naididae	Nais	Nais communis	0	1
Annelida	Clitellata	Haplotaxida	Naididae	Nais	Nais pseudobtusa	0	1
Annelida	Clitellata	Haplotaxida	Naididae	Nais	Nais stolci	0	1
Annelida	Clitellata	Haplotaxida	Naididae	Ophidonais	Ophidonais serpentina	0	1
Annelida	Clitellata	Haplotaxida	Naididae	Paranais		0	1
Annelida	Clitellata	Haplotaxida	Naididae	Potamothrix		0	1
Annelida	Clitellata	Haplotaxida	Naididae	Potamothrix	Potamothrix bavaricus	0	1
Annelida	Clitellata	Haplotaxida	Naididae	Potamothrix	Potamothrix bedoti	0	1
Annelida	Clitellata	Haplotaxida	Naididae	Potamothrix	Potamothrix heuscheri	0	1
Annelida	Clitellata	Haplotaxida	Naididae	Potamothrix	Potamothrix moldaviensis	0	1
Annelida	Clitellata	Haplotaxida	Naididae	Potamothrix	Potamothrix vejdovskyi	0	1
Annelida	Clitellata	Haplotaxida	Naididae	Pristina		0	1
Annelida	Clitellata	Haplotaxida	Naididae	Pristina	Pristina longiseta	0	1
Annelida	Clitellata	Haplotaxida	Naididae	Psammoryctides	Psammoryctides barbatus	0	1
Annelida	Clitellata	Haplotaxida	Naididae	Specaria	Specaria josinae	0	1
Annelida	Clitellata	Haplotaxida	Naididae	Stylaria		0	1
Annelida	Clitellata	Haplotaxida	Naididae	Stylaria	Stylaria lacustris	0	1
Annelida	Clitellata	Haplotaxida	Naididae	Tasserkidrilus	Tasserkidrilus kessleri	0	1
Annelida	Clitellata	Haplotaxida	Naididae	Tubifex		0	1
Annelida	Clitellata	Haplotaxida	Naididae	Tubifex	Tubifex tubifex	0	1
Annelida	Clitellata	Haplotaxida	Naididae	Uncinais	Uncinais uncinata	0	1
Annelida	Clitellata	Hirudinida				0	1
Annelida	Clitellata	Hirudinida	Erpobdellidae	Erpobdella	Erpobdella microstoma	0	1
Annelida	Clitellata	Hirudinida	Glossiphoniidae	Helobdella	Helobdella papillata	0	1
Annelida	Clitellata	Lumbriculida	Lumbriculidae			1	0
Annelida	Clitellata	Rhynchobdellida	Glossiphoniidae	Alboglossiphonia	Alboglossiphonia heteroclita	1	0
Annelida	Clitellata	Rhynchobdellida	Glossiphoniidae	Helobdella	Helobdella stagnalis	1	0
Annelida	Clitellata	Tubificida	Naididae			1	0
Annelida	Clitellata	Tubificida	Naididae	Arcteonais	Arcteonais lomondi	1	0
Annelida	Clitellata	Tubificida	Naididae	Aulodrilus		1	0
Annelida	Clitellata	Tubificida	Naididae	Aulodrilus	Aulodrilus limnobius	1	0
Annelida	Clitellata	Tubificida	Naididae	Aulodrilus	Aulodrilus pigueti	1	0
Annelida	Clitellata	Tubificida	Naididae	Aulodrilus	Aulodrilus pluriseta	1	0
Annelida	Clitellata	Tubificida	Naididae	Chaetogaster	Chaetogaster diaphanus	1	0
Annelida	Clitellata	Tubificida	Naididae	Dero		1	0
Annelida	Clitellata	Tubificida	Naididae	Dero	Dero digitata	1	0
Annelida	Clitellata	Tubificida	Naididae	Dero	Dero lodeni	1	0
Annelida	Clitellata	Tubificida	Naididae	Ilyodrilus	Ilyodrilus templetoni	1	0
Annelida	Clitellata	Tubificida	Naididae	Limnodrilus	Limnodrilus cervix	1	0
Annelida	Clitellata	Tubificida	Naididae	Limnodrilus	Limnodrilus claparedeianus	1	0
Annelida	Clitellata	Tubificida	Naididae	Limnodrilus	Limnodrilus hoffmeisteri	1	0
Annelida	Clitellata	Tubificida	Naididae	Limnodrilus	Limnodrilus udekemianus	1	0
Annelida	Clitellata	Tubificida	Naididae	Nais		1	0
Annelida	Clitellata	Tubificida	Naididae	Nais	Nais bretscheri	1	0
Annelida	Clitellata	Tubificida	Naididae	Ophidonais	Ophidonais serpentina	1	0
Annelida	Clitellata	Tubificida	Naididae	Paranais		1	0
Annelida	Clitellata	Tubificida	Naididae	Paranais	Paranais litoralis	1	0
Annelida	Clitellata	Tubificida	Naididae	Potamothrix	Potamothrix bedoti	1	0
Annelida	Clitellata	Tubificida	Naididae	Potamothrix	Potamothrix moldaviensis	1	0
Annelida	Clitellata	Tubificida	Naididae	Potamothrix	Potamothrix vejdovskyi	1	0
Annelida	Clitellata	Tubificida	Naididae	Pristina		1	0
Annelida	Clitellata	Tubificida	Naididae	Psammoryctides	Psammoryctides barbatus	1	0
Annelida	Clitellata	Tubificida	Naididae	Quistadrilus	Quistadrilus multisetosus	1	0
Annelida	Clitellata	Tubificida	Naididae	Specaria	Specaria josinae	1	0
Annelida	Clitellata	Tubificida	Naididae	Stylaria	Stylaria lacustris	1	0
Annelida	Clitellata	Tubificida	Naididae	Tubifex	Tubifex tubifex	1	0
Annelida	Clitellata	Tubificida	Naididae	Vejdovskyella	Vejdovskyella intermedia	1	0
Annelida	Polychaeta	Eunicida				0	1
Annelida	Polychaeta	Flabelligerida				0	1
Annelida	Polychaeta	Phyllodocida				0	1
Annelida	Polychaeta	Terebellida				0	1
Arthropoda	Arachnida	Araneae				0	1
Arthropoda	Arachnida	Ixodida				0	1
Arthropoda	Arachnida	Mesostigmata				0	1
Arthropoda	Arachnida	Opiliones				0	1
Arthropoda	Arachnida	Sarcoptiformes				0	1
Arthropoda	Arachnida	Sarcoptiformes	Avenzoariidae			0	1
Arthropoda	Arachnida	Sarcoptiformes	Hyadesiidae			0	1
Arthropoda	Arachnida	Sarcoptiformes	Proctophyllodidae			0	1
Arthropoda	Arachnida	Sarcoptiformes	Proctophyllodidae	Proctophyllodes		0	1
Arthropoda	Arachnida	Sarcoptiformes	Pyroglyphidae			0	1
Arthropoda	Arachnida	Sarcoptiformes	Trhypochthoniidae	Trhypochthonius	Trhypochthonius tectorum	0	1
Arthropoda	Arachnida	Scorpiones				0	1
Arthropoda	Arachnida	Scorpiones	Buthidae			0	1
Arthropoda	Arachnida	Trombidiformes				1	1
Arthropoda	Arachnida	Trombidiformes	Hydrodromidae	Hydrodroma		1	0
Arthropoda	Arachnida	Trombidiformes	Hygrobatidae	Hygrobates		1	0
Arthropoda	Arachnida	Trombidiformes	Lebertiidae	Lebertia		1	0
Arthropoda	Arachnida	Trombidiformes	Limnesiidae	Limnesia		1	0
Arthropoda	Arachnida	Trombidiformes	Limnesiidae	Limnesia	Limnesia undulata	0	1
Arthropoda	Arachnida	Trombidiformes	Pionidae			1	0
Arthropoda	Arachnida	Trombidiformes	Pionidae	Piona		1	0
Arthropoda	Arachnida	Trombidiformes	Pygmephoridae			0	1
Arthropoda	Arachnida	Trombidiformes	Scutacaridae	Archidispus		0	1
Arthropoda	Arachnida	Trombidiformes	Unionicolidae	Unionicola		1	0
Arthropoda	Branchiopoda	Diplostraca				0	1
Arthropoda	Branchiopoda	Diplostraca	Bosminidae	Bosmina	Bosmina liederi	0	1
Arthropoda	Branchiopoda	Diplostraca	Bosminidae	Bosmina	Bosmina longirostris	0	1
Arthropoda	Branchiopoda	Diplostraca	Chydoridae			0	1
Arthropoda	Branchiopoda	Diplostraca	Chydoridae	Camptocercus	Camptocercus rectirostris	0	1
Arthropoda	Branchiopoda	Diplostraca	Chydoridae	Leydigia	Leydigia acanthocercoides	0	1
Arthropoda	Branchiopoda	Diplostraca	Daphniidae	Ceriodaphnia	Ceriodaphnia dubia	0	1
Arthropoda	Branchiopoda	Diplostraca	Holopediidae	Holopedium		0	1
Arthropoda	Branchiopoda	Diplostraca	Holopediidae	Holopedium	Holopedium gibberum	0	1
Arthropoda	Branchiopoda	Diplostraca	Holopediidae	Holopedium	Holopedium glacialis	0	1
Arthropoda	Branchiopoda	Diplostraca	Leptodoridae	Leptodora	Leptodora kindtii	0	1
Arthropoda	Branchiopoda	Diplostraca	Macrotrichidae	Ilyocryptus	Ilyocryptus agilis	0	1
Arthropoda	Branchiopoda	Diplostraca	Polyphemidae	Polyphemus	Polyphemus pediculus	0	1
Arthropoda	Branchiopoda	Diplostraca	Sididae			0	1
Arthropoda	Branchiopoda	Diplostraca	Sididae	Sida	Sida crystallina	0	1
Arthropoda	Chilopoda	Scolopendromorpha				0	1
Arthropoda	Collembola	Entomobryomorpha				0	1
Arthropoda	Collembola	Entomobryomorpha	Isotomidae	Folsomia	Folsomia nivalis	0	1
Arthropoda	Collembola	Poduromorpha	Onychiuridae			0	1
Arthropoda	Diplopoda	Chordeumatida				0	1
Arthropoda	Diplopoda	Polydesmida				0	1
Arthropoda	Hexanauplia	Calanoida				0	1
Arthropoda	Hexanauplia	Calanoida	Diaptomidae			0	1
Arthropoda	Hexanauplia	Calanoida	Diaptomidae	Leptodiaptomus	Leptodiaptomus siciloides	0	1
Arthropoda	Hexanauplia	Calanoida	Temoridae	Eurytemora		0	1
Arthropoda	Hexanauplia	Calanoida	Temoridae	Eurytemora	Eurytemora affinis	0	1
Arthropoda	Hexanauplia	Cyclopoida	Cyclopidae			0	1
Arthropoda	Hexanauplia	Harpacticoida				0	1
Arthropoda	Insecta	Archaeognatha				0	1
Arthropoda	Insecta	Blattodea				0	1
Arthropoda	Insecta	Coleoptera				0	1
Arthropoda	Insecta	Coleoptera	Carabidae			0	1
Arthropoda	Insecta	Coleoptera	Carabidae	Syntomus	Syntomus americanus	0	1
Arthropoda	Insecta	Coleoptera	Chrysomelidae	Donacia	Donacia clavipes	0	1
Arthropoda	Insecta	Diptera				0	1
Arthropoda	Insecta	Diptera	Ceratopogonidae			1	0
Arthropoda	Insecta	Diptera	Chironomidae			1	1
Arthropoda	Insecta	Diptera	Chironomidae	Ablabesmyia		1	0
Arthropoda	Insecta	Diptera	Chironomidae	Chironomus		1	1
Arthropoda	Insecta	Diptera	Chironomidae	Chironomus	Chironomus bifurcatus	0	1
Arthropoda	Insecta	Diptera	Chironomidae	Chironomus	Chironomus entis	0	1
Arthropoda	Insecta	Diptera	Chironomidae	Cladopelma		1	0
Arthropoda	Insecta	Diptera	Chironomidae	Cladopelma	Cladopelma viridulum	0	1
Arthropoda	Insecta	Diptera	Chironomidae	Cladotanytarsus		1	0
Arthropoda	Insecta	Diptera	Chironomidae	Corynoneura		1	1
Arthropoda	Insecta	Diptera	Chironomidae	Cricotopus		1	0
Arthropoda	Insecta	Diptera	Chironomidae	Cricotopus	Cricotopus infuscatus	0	1
Arthropoda	Insecta	Diptera	Chironomidae	Cryptochironomus		1	0
Arthropoda	Insecta	Diptera	Chironomidae	Cryptotendipes		1	0
Arthropoda	Insecta	Diptera	Chironomidae	Dicrotendipes		1	0
Arthropoda	Insecta	Diptera	Chironomidae	Dicrotendipes	Dicrotendipes fumidus	1	0
Arthropoda	Insecta	Diptera	Chironomidae	Dicrotendipes	Dicrotendipes lucifer	1	0
Arthropoda	Insecta	Diptera	Chironomidae	Dicrotendipes	Dicrotendipes neomodestus	1	0
Arthropoda	Insecta	Diptera	Chironomidae	Diplocladius		1	0
Arthropoda	Insecta	Diptera	Chironomidae	Endochironomus		1	0
Arthropoda	Insecta	Diptera	Chironomidae	Eukiefferiella	Eukiefferiella devonica	1	0
Arthropoda	Insecta	Diptera	Chironomidae	Glyptotendipes		1	0
Arthropoda	Insecta	Diptera	Chironomidae	Glyptotendipes	Glyptotendipes meridionalis	0	1
Arthropoda	Insecta	Diptera	Chironomidae	Heleniella		1	0
Arthropoda	Insecta	Diptera	Chironomidae	Heterotrissocladius	Heterotrissocladius changi	0	1
Arthropoda	Insecta	Diptera	Chironomidae	Hydrobaenus		1	1
Arthropoda	Insecta	Diptera	Chironomidae	Larsia		1	0
Arthropoda	Insecta	Diptera	Chironomidae	Microchironomus		1	0
Arthropoda	Insecta	Diptera	Chironomidae	Micropsectra	Micropsectra subletteorum	0	1
Arthropoda	Insecta	Diptera	Chironomidae	Microtendipes	Microtendipes pedellus	1	0
Arthropoda	Insecta	Diptera	Chironomidae	Monodiamesa		1	0
Arthropoda	Insecta	Diptera	Chironomidae	Nanocladius		1	1
Arthropoda	Insecta	Diptera	Chironomidae	Nanocladius	Nanocladius anderseni	0	1
Arthropoda	Insecta	Diptera	Chironomidae	Orthocladius	Orthocladius mallochi	0	1
Arthropoda	Insecta	Diptera	Chironomidae	Parachironomus		1	0
Arthropoda	Insecta	Diptera	Chironomidae	Parakiefferiella		1	0
Arthropoda	Insecta	Diptera	Chironomidae	Paralauterborniella	Paralauterborniella nigrohalteralis	1	0
Arthropoda	Insecta	Diptera	Chironomidae	Paratanytarsus		1	0
Arthropoda	Insecta	Diptera	Chironomidae	Paratanytarsus	Paratanytarsus dissimilis	0	1
Arthropoda	Insecta	Diptera	Chironomidae	Paratanytarsus	Paratanytarsus natvigi	0	1
Arthropoda	Insecta	Diptera	Chironomidae	Paratendipes		1	0
Arthropoda	Insecta	Diptera	Chironomidae	Phaenopsectra		1	0
Arthropoda	Insecta	Diptera	Chironomidae	Polypedilum		0	1
Arthropoda	Insecta	Diptera	Chironomidae	Polypedilum	Polypedilum flavum	1	0
Arthropoda	Insecta	Diptera	Chironomidae	Polypedilum	Polypedilum halterale	1	0
Arthropoda	Insecta	Diptera	Chironomidae	Polypedilum	Polypedilum nubeculosum	1	0
Arthropoda	Insecta	Diptera	Chironomidae	Polypedilum	Polypedilum scalaenum	1	0
Arthropoda	Insecta	Diptera	Chironomidae	Procladius		1	1
Arthropoda	Insecta	Diptera	Chironomidae	Procladius	Procladius denticulatus	0	1
Arthropoda	Insecta	Diptera	Chironomidae	Rheotanytarsus		1	0
Arthropoda	Insecta	Diptera	Chironomidae	Sergentia		0	1
Arthropoda	Insecta	Diptera	Chironomidae	Sergentia	Sergentia coracina	0	1
Arthropoda	Insecta	Diptera	Chironomidae	Stictochironomus		1	0
Arthropoda	Insecta	Diptera	Chironomidae	Tanytarsus		1	1
Arthropoda	Insecta	Diptera	Chironomidae	Tanytarsus	Tanytarsus anderseni	0	1
Arthropoda	Insecta	Diptera	Chironomidae	Tanytarsus	Tanytarsus buckleyi	0	1
Arthropoda	Insecta	Diptera	Chironomidae	Tanytarsus	Tanytarsus guerlus	0	1
Arthropoda	Insecta	Diptera	Chironomidae	Tanytarsus	Tanytarsus mendax	0	1
Arthropoda	Insecta	Diptera	Chironomidae	Tribelos	Tribelos jucundum	1	0
Arthropoda	Insecta	Diptera	Chironomidae	Xenochironomus	Xenochironomus xenolabis	0	1
Arthropoda	Insecta	Diptera	Dolichopodidae	Medetera	Medetera vittata	0	1
Arthropoda	Insecta	Diptera	Drosophilidae			0	1
Arthropoda	Insecta	Diptera	Psychodidae			1	0
Arthropoda	Insecta	Diptera	Sciaridae			0	1
Arthropoda	Insecta	Diptera	Simuliidae	Simulium	Simulium vittatum	0	1
Arthropoda	Insecta	Diptera	Syrphidae			0	1
Arthropoda	Insecta	Embioptera				0	1
Arthropoda	Insecta	Ephemeroptera				0	1
Arthropoda	Insecta	Ephemeroptera	Heptageniidae	Nixe		1	0
Arthropoda	Insecta	Grylloblattodea				0	1
Arthropoda	Insecta	Hemiptera				0	1
Arthropoda	Insecta	Hemiptera	Coccidae	Pulvinaria		0	1
Arthropoda	Insecta	Hymenoptera				0	1
Arthropoda	Insecta	Hymenoptera	Formicidae			0	1
Arthropoda	Insecta	Hymenoptera	Formicidae	Linepithema		0	1
Arthropoda	Insecta	Hymenoptera	Ichneumonidae			0	1
Arthropoda	Insecta	Hymenoptera	Megachilidae			0	1
Arthropoda	Insecta	Lepidoptera				0	1
Arthropoda	Insecta	Lepidoptera	Crambidae			0	1
Arthropoda	Insecta	Lepidoptera	Nymphalidae			0	1
Arthropoda	Insecta	Mantodea				0	1
Arthropoda	Insecta	Neuroptera				0	1
Arthropoda	Insecta	Odonata				0	1
Arthropoda	Insecta	Odonata	Coenagrionidae			1	0
Arthropoda	Insecta	Orthoptera				0	1
Arthropoda	Insecta	Plecoptera Insecta				0	1
Arthropoda	Insecta	Raphidioptera				0	1
Arthropoda	Insecta	Siphonaptera				0	1
Arthropoda	Insecta	Trichoptera				0	1
Arthropoda	Insecta	Trichoptera	Hydroptilidae			1	0
Arthropoda	Insecta	Trichoptera	Leptoceridae	Oecetis		1	0
Arthropoda	Insecta	Trichoptera	Leptoceridae	Oecetis	Oecetis cinerascens	1	0
Arthropoda	Malacostraca	Amphipoda				1	1
Arthropoda	Malacostraca	Amphipoda	Crangonyctidae	Crangonyx		1	0
Arthropoda	Malacostraca	Amphipoda	Gammaridae			1	0
Arthropoda	Malacostraca	Amphipoda	Gammaridae	Echinogammarus	Echinogammarus ischnus	1	0
Arthropoda	Malacostraca	Amphipoda	Gammaridae	Gammarus		1	0
Arthropoda	Malacostraca	Amphipoda	Hyalellidae	Hyalella		1	0
Arthropoda	Malacostraca	Decapoda				0	1
Arthropoda	Malacostraca	Decapoda	Cambaridae			0	1
Arthropoda	Malacostraca	Decapoda	Cambaridae	Orconectes		0	1
Arthropoda	Malacostraca	Isopoda	Asellidae	Caecidotea		1	0
Arthropoda	Malacostraca	Isopoda	Asellidae	Lirceus		1	0
Arthropoda	Malacostraca	Mysida				0	1
Arthropoda	Ostracoda	Podocopida				0	1
Arthropoda	Ostracoda	Podocopida	Candonidae			0	1
Arthropoda	Ostracoda	Podocopida	Candonidae	Candona		0	1
Arthropoda	Ostracoda	Podocopida	Candonidae	Candona	Candona candida	0	1
Arthropoda	Ostracoda	Podocopida	Cyprididae			0	1
Arthropoda	Ostracoda	Podocopida	Cyprididae	Bradleystrandesia	Bradleystrandesia reticulata	0	1
Arthropoda	Ostracoda	Podocopida	Cyprididae	Cypridopsis		0	1
Arthropoda	Ostracoda	Podocopida	Cyprididae	Cypridopsis	Cypridopsis vidua	0	1
Arthropoda	Ostracoda	Podocopida	Darwinulidae	Darwinula		0	1
Arthropoda	Pycnogonida	Pantopoda				0	1
Cnidaria	Anthozoa	Actiniaria				0	1
Cnidaria	Anthozoa	Alcyonacea				0	1
Cnidaria	Anthozoa	Antipatharia				0	1
Cnidaria	Anthozoa	Scleractinia				0	1
Cnidaria	Hydrozoa	Anthoathecata				0	1
Cnidaria	Hydrozoa	Anthoathecata	Corynidae			0	1
Cnidaria	Hydrozoa	Anthoathecata	Hydridae			0	1
Cnidaria	Hydrozoa	Anthoathecata	Hydridae	Hydra		0	1
Cnidaria	Hydrozoa	Anthoathecata	Hydridae	Hydra	Hydra circumcincta	0	1
Cnidaria	Hydrozoa	Anthoathecata	Hydridae	Hydra	Hydra hymanae	0	1
Cnidaria	Hydrozoa	Anthoathecata	Hydridae	Hydra	Hydra oligactis	0	1
Cnidaria	Hydrozoa	Anthoathecata	Pennariidae			0	1
Cnidaria	Hydrozoa	Anthoathecata	Pennariidae	Pennaria		0	1
Cnidaria	Hydrozoa	Anthoathecatae	Hydridae	Hydra		1	0
Cnidaria	Hydrozoa	Leptothecata				0	1
Cnidaria	Hydrozoa	Leptothecata	Campanulariidae			0	1
Cnidaria	Hydrozoa	Narcomedusae				0	1
Cnidaria	Hydrozoa	Siphonophorae				0	1
Cnidaria	Hydrozoa	Siphonophorae	Prayidae			0	1
Cnidaria	Hydrozoa	Trachymedusae				0	1
Cnidaria	Staurozoa	Stauromedusae				0	1
Mollusca	Bivalvia					1	0
Mollusca	Bivalvia	Pectinoida				0	1
Mollusca	Bivalvia	Pholadomyoida				0	1
Mollusca	Bivalvia	Unionida				0	1
Mollusca	Bivalvia	Veneroida				0	1
Mollusca	Bivalvia	Veneroida	Dreissenidae	Dreissena		1	0
Mollusca	Bivalvia	Veneroida	Dreissenidae	Dreissena	Dreissena bugensis	1	0
Mollusca	Bivalvia	Veneroida	Dreissenidae	Dreissena	Dreissena polymorpha	1	0
Mollusca	Bivalvia	Veneroida	Sphaeriidae			1	0
Mollusca	Bivalvia	Veneroida	Sphaeriidae	Musculium		1	0
Mollusca	Bivalvia	Veneroida	Sphaeriidae	Musculium	Musculium transversum	1	1
Mollusca	Bivalvia	Veneroida	Sphaeriidae	Pisidium		1	0
Mollusca	Bivalvia	Veneroida	Sphaeriidae	Pisidium	Pisidium casertanum	0	1
Mollusca	Bivalvia	Veneroida	Sphaeriidae	Pisidium	Pisidium subtruncatum	0	1
Mollusca	Cephalopoda	Octopoda				0	1
Mollusca	Cephalopoda	Teuthida				0	1
Mollusca	Gastropoda					1	0
Mollusca	Gastropoda	Aplysiida				0	1
Mollusca	Gastropoda	Architaenioglossa				0	1
Mollusca	Gastropoda	Cycloneritida				0	1
Mollusca	Gastropoda	Hygrophila	Physidae	Physa		1	0
Mollusca	Gastropoda	Hygrophila	Planorbidae			1	0
Mollusca	Gastropoda	Hygrophila	Planorbidae	Ferrissia		1	0
Mollusca	Gastropoda	Hygrophila	Planorbidae	Promenetus	Promenetus exacuous	1	0
Mollusca	Gastropoda	Hygrophila	Valvatidae	Valvata		1	0
Mollusca	Gastropoda	Hygrophila	Valvatidae	Valvata	Valvata piscinalis	1	0
Mollusca	Gastropoda	Littoridinomorpha				1	0
Mollusca	Gastropoda	Littoridinomorpha	Amnicolidae	Amnicola	Amnicola limosa	1	0
Mollusca	Gastropoda	Littoridinomorpha	Bithyniidae	Bithynia	Bithynia tentaculata	1	0
Mollusca	Gastropoda	Littoridinomorpha	Hydrobiidae	Potamopyrgus	Potamopyrgus antipodarum	1	0
Mollusca	Gastropoda	Littorinimorpha				0	1
Mollusca	Gastropoda	Littorinimorpha	Amnicolidae	Amnicola	Amnicola dalli	0	1
Mollusca	Gastropoda	Littorinimorpha	Tateidae	Potamopyrgus	Potamopyrgus oppidanus	0	1
Mollusca	Gastropoda	Neogastropoda				0	1
Mollusca	Gastropoda	Nudibranchia				0	1
Mollusca	Gastropoda	Stylommatophora				0	1
Mollusca	Gastropoda	Trochida				0	1
Mollusca	Gastropoda	undef Gastropoda				0	1
Mollusca	Gastropoda	undef Gastropoda	Physidae	Physella		0	1
Mollusca	Gastropoda	undef Gastropoda	Physidae	Physella	Physella acuta	0	1
Mollusca	Gastropoda	undef Gastropoda	Physidae	Physella	Physella anatina	0	1
Mollusca	Gastropoda	undef Gastropoda	Physidae	Physella	Physella gyrina	0	1
Mollusca	Gastropoda	undef Gastropoda	Planorbidae	Gyraulus	Gyraulus circumstriatus	0	1
Mollusca	Gastropoda	undef Gastropoda	Valvatidae	Valvata	Valvata montenegrina	0	1
Mollusca	Polyplacophora	Chitonida				0	1
Platyhelminthes	Catenulida	undef Catenulida	Stenostomidae	Stenostomum		0	1
Platyhelminthes	Cestoda	Amphilinidea				0	1
Platyhelminthes	Cestoda	Bothriocephalidea				0	1
Platyhelminthes	Cestoda	Cyclophyllidea				0	1
Platyhelminthes	Cestoda	Cyclophyllidea	Dipylidiidae			0	1
Platyhelminthes	Cestoda	Diphyllobothriidea				0	1
Platyhelminthes	Cestoda	Phyllobothriidea				0	1
Platyhelminthes	Cestoda	Proteocephalidea				0	1
Platyhelminthes	Cestoda	Tetraphyllidea				0	1
Platyhelminthes	Cestoda	Trypanorhyncha				0	1
Platyhelminthes	Monogenea	Capsalidea				0	1
Platyhelminthes	Monogenea	Dactylogyridea				0	1
Platyhelminthes	Monogenea	Gyrodactylidea				0	1
Platyhelminthes	Monogenea	Gyrodactylidea	Gyrodactylidae			0	1
Platyhelminthes	Rhabditophora	Macrostomida				0	1
Platyhelminthes	Rhabditophora	Macrostomida	Microstomidae	Microstomum		0	1
Platyhelminthes	Rhabditophora	Macrostomida	Microstomidae	Microstomum	Microstomum lineare	0	1
Platyhelminthes	Rhabditophora	Macrostomida	Microstomidae	Microstomum	Microstomum tchaikovskyi	0	1
Platyhelminthes	Rhabditophora	Tricladida				0	1
Platyhelminthes	Rhabditophora	Tricladida	Dugesiidae			0	1
Platyhelminthes	Trematoda	Azygiida				0	1
Platyhelminthes	Trematoda	Plagiorchiida				0	1
Platyhelminthes	Trematoda	Strigeidida				0	1
Platyhelminthes	Turbellaria					1	0

## Sheet: 18S Eukaryotes
Phylum	Class	Order	Family	Genus	DNA
Amoebozoa Amoebozoa undef	Amoebozoa Amoebozoa undef Amoebozoa undef	Amoebozoa Amoebozoa undef Amoebozoa undef Amoebozoa undef	Amoebozoa Amoebozoa undef Amoebozoa undef Amoebozoa undef Amoebozoa undef		1
Amoebozoa Amoebozoa undef	Amoebozoa Amoebozoa undef Amoebozoa undef	Amoebozoa Amoebozoa undef Amoebozoa undef Amoebozoa undef	Amoebozoa Amoebozoa undef Amoebozoa undef Amoebozoa undef Amoebozoa undef	Arboramoeba	1
Amoebozoa Amoebozoa undef	Amoebozoa Amoebozoa undef Amoebozoa undef	Amoebozoa Amoebozoa undef Amoebozoa undef Amoebozoa undef	Amoebozoa Amoebozoa undef Amoebozoa undef Amoebozoa undef Amoebozoa undef	Dictyamoeba	1
Amoebozoa Amoebozoa undef	Amoebozoa Amoebozoa undef Amoebozoa undef	Amoebozoa Amoebozoa undef Amoebozoa undef Amoebozoa undef	Amoebozoa Amoebozoa undef Amoebozoa undef Amoebozoa undef Amoebozoa undef	Ischnamoeba	1
Amoebozoa Amoebozoa undef	Discosea	Dactylopodida	Dactylopodida Dactylopodida undef		1
Amoebozoa Amoebozoa undef	Tubulinea	Echinamoebida	Echinamoebida Echinamoebida undef	Vermamoeba	1
Amoebozoa Amoebozoa undef	Tubulinea	Tubulinea Tubulinea undef	Arcellina	Arcella	1
Amoebozoa Amoebozoa undef	Tubulinea	Tubulinea Tubulinea undef	Tubulinea Tubulinea undef Tubulinea undef		1
Amoebozoa Amoebozoa undef	Tubulinea	Tubulinea Tubulinea undef	Tubulinea Tubulinea undef Tubulinea undef	BOLA868	1
Amoebozoa Amoebozoa undef	Tubulinea	Tubulinea Tubulinea undef	Tubulinea Tubulinea undef Tubulinea undef	Copromyxa	1
Amoebozoa Amoebozoa undef	Tubulinea	Tubulinea Tubulinea undef	Tubulinea Tubulinea undef Tubulinea undef	Flabellula	1
Amoebozoa Amoebozoa undef	Tubulinea	Tubulinea Tubulinea undef	Tubulinea Tubulinea undef Tubulinea undef	Leptomyxa	1
Amoebozoa Apusomonadidae	Amoebozoa Apusomonadidae Apusomonadidae undef	Amoebozoa Apusomonadidae Apusomonadidae undef Apusomonadidae undef	Amoebozoa Apusomonadidae Apusomonadidae undef Apusomonadidae undef Apusomonadidae undef	Amoebozoa Apusomonadidae Apusomonadidae undef Apusomonadidae undef Apusomonadidae undef Amastigomonas	1
Amoebozoa Apusomonadidae	Amoebozoa Apusomonadidae Apusomonadidae undef	Amoebozoa Apusomonadidae Apusomonadidae undef Apusomonadidae undef	Amoebozoa Apusomonadidae Apusomonadidae undef Apusomonadidae undef Apusomonadidae undef	Apusomonas	1
Amoebozoa SAR	Amoebozoa SAR Labyrinthulomycetes	Amoebozoa SAR Labyrinthulomycetes Labyrinthulomycetes undef	Amoebozoa SAR Labyrinthulomycetes Labyrinthulomycetes undef Labyrinthulomycetes undef	Sorodiplophrys	1
Ancyromonadida	Ancyromonadida Ancyromonadida undef	Ancyromonadida Ancyromonadida undef Ancyromonadida undef	Ancyromonadida Ancyromonadida undef Ancyromonadida undef Ancyromonadida undef		1
Ancyromonadida	Ancyromonadida Ancyromonadida undef	Ancyromonadida Ancyromonadida undef Ancyromonadida undef	Ancyromonadida Ancyromonadida undef Ancyromonadida undef Ancyromonadida undef	Ancyromonas	1
Aphelidea	Aphelidea Aphelidea undef	Aphelidea Aphelidea undef Aphelidea undef	Aphelidea Aphelidea undef Aphelidea undef Aphelidea undef		1
Aphelidea	Aphelidea Aphelidea undef	Aphelidea Aphelidea undef Aphelidea undef	Aphelidea Aphelidea undef Aphelidea undef Aphelidea undef	Aphelidea Aphelidea undef Aphelidea undef Aphelidea undef uncultured	1
Aphelidea	Aphelidea Aphelidea undef	Aphelidea Aphelidea undef Aphelidea undef	Aphelidea Aphelidea undef Aphelidea undef Aphelidea undef	Aphelidium	1
Aphelidea	Aphelidea Aphelidea undef	Aphelidea Aphelidea undef Aphelidea undef	Aphelidea Aphelidea undef Aphelidea undef Aphelidea undef	Paraphelidium	1
Apicomplexa	Aconoidasida	Haemosporoidia	Haemosporoidia Haemosporoidia undef		1
Apicomplexa	Aconoidasida	Piroplasmorida	Piroplasmorida Piroplasmorida undef		1
Apicomplexa	Conoidasida	Coccidia			1
Apicomplexa	Conoidasida	Coccidia	Adeleorina		1
Apicomplexa	Conoidasida	Coccidia	Adeleorina	Adelina	1
Apicomplexa	Conoidasida	Coccidia	Eimeriorina		1
Apicomplexa	Conoidasida	Coccidia	Eimeriorina	Eimeria	1
Apicomplexa	Conoidasida	Coccidia	Eimeriorina	Goussia	1
Apicomplexa	Conoidasida	Cryptosporida	Cryptosporida Cryptosporida undef	Cryptosporidium	1
Apicomplexa	Conoidasida	Gregarinasina			1
Apicomplexa	Conoidasida	Gregarinasina	Eugregarinorida		1
Apicomplexa	Conoidasida	Gregarinasina	Eugregarinorida	D3P05A02	1
Apicomplexa	Conoidasida	Gregarinasina	Eugregarinorida	Elev 18S 1089	1
Apicomplexa	Conoidasida	Gregarinasina	Eugregarinorida	Gregarina	1
Apicomplexa	Conoidasida	Gregarinasina	Eugregarinorida	Monocystis	1
Apicomplexa	Conoidasida	Gregarinasina	Eugregarinorida	Paraschneideria	1
Apicomplexa	Conoidasida	Gregarinasina	Gregarinasina Gregarinasina undef	BAQA40	1
Archamoebae	Archamoebae Incertae Sedis	Archamoebae Incertae Sedis Incertae Sedis undef	Archamoebae Incertae Sedis Incertae Sedis undef Incertae Sedis undef	Rhizomastix	1
Archamoebae	Entamoebida	Entamoebida Entamoebida undef	Entamoebida Entamoebida undef Entamoebida undef	Entamoeba	1
Ascomycota	Archaeorhizomycetes	Archaeorhizomycetales	Archaeorhizomycetaceae	Archaeorhizomyces	1
Ascomycota	Arthoniomycetes	Arthoniales			1
Ascomycota	Dothideomycetes	Botryosphaeriales			1
Ascomycota	Dothideomycetes	Capnodiales			1
Ascomycota	Dothideomycetes	Dothideales			1
Ascomycota	Dothideomycetes	Jahnulales	Jahnulales undef		1
Ascomycota	Dothideomycetes	Pleosporales			1
Ascomycota	Dothideomycetes	Pleosporales	Didymellaceae		1
Ascomycota	Dothideomycetes	Pleosporales	Pleosporales Pleosporales undef		1
Ascomycota	Dothideomycetes	Pleosporales	Pleosporales Pleosporales undef	Amia	1
Ascomycota	Eurotiomycetes	Chaetothyriales			1
Ascomycota	Eurotiomycetes	Eurotiales	Aspergillaceae		1
Ascomycota	Lecanoromycetes	Caliciales			1
Ascomycota	Lecanoromycetes	Lecanorales			1
Ascomycota	Leotiomyceta Incertae Sedis	Candelariales			1
Ascomycota	Leotiomycetes	Helotiales			1
Ascomycota	Leotiomycetes	Helotiales	Chaetomellaceae		1
Ascomycota	Leotiomycetes	Helotiales	Helotiales Helotiales undef		1
Ascomycota	Leotiomycetes	Helotiales	Helotiales Incertae Sedis		1
Ascomycota	Leotiomycetes	Rhytismatales	Rhytismataceae		1
Ascomycota	Pezizomycetes	Pezizales	Ascobolaceae		1
Ascomycota	Pezizomycetes	Pezizales	Ascodesmidaceae		1
Ascomycota	Pezizomycetes	Pezizales	Ascodesmidaceae	Cephaliophora	1
Ascomycota	Pezizomycetes	Pezizales	Pyronemataceae		1
Ascomycota	Pezizomycetes	Pezizales	Pyronemataceae	Cheilymenia	1
Ascomycota	Pezizomycetes	Pezizales	Pyronemataceae	Lasiobolidium	1
Ascomycota	Saccharomycetes	Saccharomycetales			1
Ascomycota	Saccharomycetes	Saccharomycetales	Dipodascaceae	Geotrichum	1
Ascomycota	Saccharomycetes	Saccharomycetales	Dipodascaceae	Saprochaete	1
Ascomycota	Saccharomycetes	Saccharomycetales	Metschnikowiaceae	Metschnikowia	1
Ascomycota	Saccharomycetes	Saccharomycetales	Phaffomycetaceae		1
Ascomycota	Saccharomycetes	Saccharomycetales	Phaffomycetaceae	Barnettozyma Candida clade	1
Ascomycota	Saccharomycetes	Saccharomycetales	Pichiaceae	Pichia	1
Ascomycota	Saccharomycetes	Saccharomycetales	Saccharomycetaceae	Kluyveromyces	1
Ascomycota	Saccharomycetes	Saccharomycetales	Trichomonascaceae	Wicherhamiella Candida clade	1
Ascomycota	Saccharomycetes	Saccharomycetales	Trigonopsidaceae		1
Ascomycota	Sordariomycetes	Coniochaetales	Coniochaetaceae	Coniochaeta	1
Ascomycota	Sordariomycetes	Glomerellales			1
Ascomycota	Sordariomycetes	Hypocreales			1
Ascomycota	Sordariomycetes	Hypocreales	Bionectriaceae	Geosmithia	1
Ascomycota	Sordariomycetes	Hypocreales	Cordycipitaceae		1
Ascomycota	Sordariomycetes	Hypocreales	Hypocreaceae	Trichoderma	1
Ascomycota	Sordariomycetes	Hypocreales	Hypocreales Incertae Sedis	Acremonium	1
Ascomycota	Sordariomycetes	Hypocreales	Nectriaceae	Fusarium	1
Ascomycota	Sordariomycetes	Hypocreales	Stachybotryaceae		1
Ascomycota	Sordariomycetes	Magnaporthales	Magnaporthaceae		1
Ascomycota	Sordariomycetes	Microascales			1
Ascomycota	Sordariomycetes	Pleurotheciales			1
Ascomycota	Sordariomycetes	Sordariales			1
Ascomycota	Sordariomycetes	Sordariales	Cephalothecaceae		1
Ascomycota	Sordariomycetes	Sordariales	Chaetomiaceae	Chaetomium	1
Ascomycota	Sordariomycetes	Sordariales	Sordariaceae		1
Ascomycota	Sordariomycetes	Sordariales	Sordariaceae	Neurospora	1
Ascomycota	Sordariomycetes	Xylariales	Apiosporaceae	Arthrinium	1
Ascomycota	Sordariomycetes	Xylariales	Xylariaceae		1
Ascomycota	Sordariomycetes	Xylariales	Xylariaceae	Xylaria	1
Ascomycota	Sordariomycetes	Xylariales	Xylariales Xylariales undef		1
Ascomycota	Taphrinomycetes	Taphrinales	Protomycetaceae	Protomyces	1
Ascomycota	Taphrinomycetes	Taphrinales	Taphrinaceae	Taphrina	1
Ascomycota	Xylobotryomycetes	Xylobotryales			1
Ascomycota	Xylobotryomycetes	Xylobotryales	Xylobotryales Xylobotryales undef		1
Bangiales	Bangiales Bangiales undef	Bangiales Bangiales undef Bangiales undef			1
Bangiales	Bangiales Bangiales undef	Bangiales Bangiales undef Bangiales undef	Bangiales Bangiales undef Bangiales undef Bangiales undef		1
Basidiomycota	Agaricomycetes	Agaricales			1
Basidiomycota	Agaricomycetes	Agaricales	Agaricales Agaricales undef	Hodophilus	1
Basidiomycota	Agaricomycetes	Agaricales	Agaricales Agaricales undef	Serendipita	1
Basidiomycota	Agaricomycetes	Agaricales	Hygrophoraceae		1
Basidiomycota	Agaricomycetes	Agaricales	Hygrophoraceae	Humidicutis	1
Basidiomycota	Agaricomycetes	Agaricales	Hygrophoraceae	Hygrocybe	1
Basidiomycota	Agaricomycetes	Agaricales	Omphalotaceae	Collybia	1
Basidiomycota	Agaricomycetes	Agaricales	Omphalotaceae	Gymnopus	1
Basidiomycota	Agaricomycetes	Agaricales	Psathyrellaceae		1
Basidiomycota	Agaricomycetes	Agaricales	Tricholomataceae	Tricholomataceae Tricholoma	1
Basidiomycota	Agaricomycetes	Atheliales			1
Basidiomycota	Agaricomycetes	Atheliales	Atheliaceae		1
Basidiomycota	Agaricomycetes	Atheliales	Atheliaceae	Athelia	1
Basidiomycota	Agaricomycetes	Auriculariales			1
Basidiomycota	Agaricomycetes	Boletales			1
Basidiomycota	Agaricomycetes	Boletales	Boletaceae		1
Basidiomycota	Agaricomycetes	Boletales	Boletales Boletales undef		1
Basidiomycota	Agaricomycetes	Boletales	Suillaceae	Suillus	1
Basidiomycota	Agaricomycetes	Cantharellales			1
Basidiomycota	Agaricomycetes	Corticiales	Corticiaceae		1
Basidiomycota	Agaricomycetes	Hymenochaetales			1
Basidiomycota	Agaricomycetes	Polyporales			1
Basidiomycota	Agaricomycetes	Polyporales	Coriolaceae		1
Basidiomycota	Agaricomycetes	Polyporales	Polyporales Incertae Sedis		1
Basidiomycota	Agaricomycetes	Russulales			1
Basidiomycota	Agaricomycetes	Russulales	Russulaceae	Russula	1
Basidiomycota	Agaricomycetes	Sebacinales			1
Basidiomycota	Agaricomycetes	Sebacinales	Sebacinaceae		1
Basidiomycota	Agaricomycetes	Thelephorales			1
Basidiomycota	Agaricomycetes	Thelephorales	Thelephoraceae		1
Basidiomycota	Agaricomycetes	Trechisporales	Hydnodontaceae	Trechispora	1
Basidiomycota	Atractiellomycetes	Atractiellales			1
Basidiomycota	Cystobasidiomycetes	Cystobasidiales	Cystobasidiaceae	Cystobasidium	1
Basidiomycota	Dacrymycetes	Dacrymycetales			1
Basidiomycota	Dacrymycetes	Dacrymycetales	Dacrymycetaceae		1
Basidiomycota	Exobasidiomycetes	Doassansiales			1
Basidiomycota	Exobasidiomycetes	Exobasidiales			1
Basidiomycota	Exobasidiomycetes	Georgefischeriales			1
Basidiomycota	Exobasidiomycetes	Microstromatales			1
Basidiomycota	Exobasidiomycetes	Microstromatales	Microstromatales Microstromatales undef		1
Basidiomycota	Exobasidiomycetes	Tilletiales			1
Basidiomycota	Geminibasidiomycetes	Geminibasidiales			1
Basidiomycota	Microbotryomycetes	Kriegeriales			1
Basidiomycota	Microbotryomycetes	Microbotryales			1
Basidiomycota	Pucciniomycetes	Pucciniales			1
Basidiomycota	Tremellomycetes	Cystofilobasidiales			1
Basidiomycota	Tremellomycetes	Cystofilobasidiales	Cystofilobasidiaceae	Cystofilobasidium	1
Basidiomycota	Tremellomycetes	Cystofilobasidiales	Mrakiaceae		1
Basidiomycota	Tremellomycetes	Cystofilobasidiales	Mrakiaceae	Tausonia	1
Basidiomycota	Tremellomycetes	Trichosporonales			1
Basidiomycota	Ustilaginomycetes	Ustilaginales			1
Basidiomycota	Ustilaginomycetes	Ustilaginales	Ustilaginaceae		1
Blastocladiomycota	Blastocladiomycetes	Blastocladiales			1
Blastocladiomycota	Blastocladiomycetes	Blastocladiales	Blastocladiales Blastocladiales undef		1
Blastocladiomycota	Blastocladiomycetes	Blastocladiales	Physodermataceae		1
Breviatea	Breviatea Breviatea undef	Breviatea Breviatea undef Breviatea undef	Breviatea Breviatea undef Breviatea undef Breviatea undef		1
Breviatea	Breviatea Breviatea undef	Breviatea Breviatea undef Breviatea undef	Breviatea Breviatea undef Breviatea undef Breviatea undef	Breviata	1
Breviatea	Breviatea Breviatea undef	Breviatea Breviatea undef Breviatea undef	Breviatea Breviatea undef Breviatea undef Breviatea undef	Subulatomonas	1
Centrohelida	Centrohelida Centrohelida undef	Centrohelida Centrohelida undef Centrohelida undef	Acanthocystidae	Choanocystis	1
Centrohelida	Centrohelida Centrohelida undef	Centrohelida Centrohelida undef Centrohelida undef	Acanthocystidae	Pterocystis	1
Cercozoa	Cercomonadidae	Cercomonadidae Cercomonadidae undef			1
Cercozoa	Cercomonadidae	Cercomonadidae Cercomonadidae undef	Cercomonadidae Cercomonadidae undef Cercomonadidae undef		1
Cercozoa	Cercomonadidae	Cercomonadidae Cercomonadidae undef	Cercomonadidae Cercomonadidae undef Cercomonadidae undef	Cavernomonas	1
Cercozoa	Cercomonadidae	Cercomonadidae Cercomonadidae undef	Cercomonadidae Cercomonadidae undef Cercomonadidae undef	Cercomonadidae Cercomonadidae undef Cercomonadidae undef uncultured	1
Cercozoa	Cercomonadidae	Cercomonadidae Cercomonadidae undef	Cercomonadidae Cercomonadidae undef Cercomonadidae undef	Cercomonas	1
Cercozoa	Cercomonadidae	Cercomonadidae Cercomonadidae undef	Cercomonadidae Cercomonadidae undef Cercomonadidae undef	Eocercomonas	1
Cercozoa	Cercomonadidae	Cercomonadidae Cercomonadidae undef	Cercomonadidae Cercomonadidae undef Cercomonadidae undef	Metabolomonas	1
Cercozoa	Cercomonadidae	Cercomonadidae Cercomonadidae undef	Cercomonadidae Cercomonadidae undef Cercomonadidae undef	Paracercomonas	1
Cercozoa	Cercozoa Cercozoa undef	Cercozoa Cercozoa undef Cercozoa undef	Cercozoa Cercozoa undef Cercozoa undef Cercozoa undef		1
Cercozoa	Cercozoa Cercozoa undef	Cercozoa Cercozoa undef Cercozoa undef	Cercozoa Cercozoa undef Cercozoa undef Cercozoa undef	Cyranomonas	1
Cercozoa	Cercozoa Incertae Sedis	Cercozoa Incertae Sedis Incertae Sedis undef	Cercozoa Incertae Sedis Incertae Sedis undef Incertae Sedis undef	Gymnophrys	1
Cercozoa	Cercozoa Incertae Sedis	Cercozoa Incertae Sedis Incertae Sedis undef	Cercozoa Incertae Sedis Incertae Sedis undef Incertae Sedis undef	Kraken	1
Cercozoa	Clathrulinidae	Clathrulinidae Clathrulinidae undef			1
Cercozoa	Clathrulinidae	Clathrulinidae Clathrulinidae undef	Clathrulinidae Clathrulinidae undef Clathrulinidae undef		1
Cercozoa	Glissomonadida	Glissomonadida Glissomonadida undef			1
Cercozoa	Glissomonadida	Glissomonadida Glissomonadida undef	Glissomonadida Glissomonadida undef Glissomonadida undef		1
Cercozoa	Glissomonadida	Glissomonadida Glissomonadida undef	Glissomonadida Glissomonadida undef Glissomonadida undef	Allantion	1
Cercozoa	Glissomonadida	Glissomonadida Glissomonadida undef	Glissomonadida Glissomonadida undef Glissomonadida undef	Bodomorpha	1
Cercozoa	Glissomonadida	Glissomonadida Glissomonadida undef	Glissomonadida Glissomonadida undef Glissomonadida undef	Glissomonadida Glissomonadida undef Glissomonadida undef uncultured	1
Cercozoa	Glissomonadida	Glissomonadida Glissomonadida undef	Glissomonadida Glissomonadida undef Glissomonadida undef	Heteromita	1
Cercozoa	Glissomonadida	Glissomonadida Glissomonadida undef	Glissomonadida Glissomonadida undef Glissomonadida undef	Orciraptor	1
Cercozoa	Glissomonadida	Glissomonadida Glissomonadida undef	Glissomonadida Glissomonadida undef Glissomonadida undef	Proleptomonas	1
Cercozoa	Granofilosea	Granofilosea Granofilosea undef	Granofilosea Granofilosea undef Granofilosea undef		1
Cercozoa	Granofilosea	Granofilosea Granofilosea undef	Granofilosea Granofilosea undef Granofilosea undef	Massisteria	1
Cercozoa	Imbricatea	Imbricatea Imbricatea undef			1
Cercozoa	Imbricatea	Imbricatea Imbricatea undef	Euglyphida		1
Cercozoa	Imbricatea	Imbricatea Imbricatea undef	Euglyphida	Cyphoderia	1
Cercozoa	Imbricatea	Imbricatea Imbricatea undef	Euglyphida	Euglypha	1
Cercozoa	Imbricatea	Imbricatea Imbricatea undef	Euglyphida	Paulinella	1
Cercozoa	Imbricatea	Imbricatea Imbricatea undef	Euglyphida	Tracheleuglypha	1
Cercozoa	Imbricatea	Imbricatea Imbricatea undef	Euglyphida	Trinema	1
Cercozoa	Imbricatea	Imbricatea Imbricatea undef	Imbricatea Imbricatea undef Imbricatea undef		1
Cercozoa	Imbricatea	Imbricatea Imbricatea undef	Thaumatomonadida		1
Cercozoa	Imbricatea	Imbricatea Imbricatea undef	Thaumatomonadida	Allas	1
Cercozoa	Imbricatea	Imbricatea Imbricatea undef	Thaumatomonadida	Gyromitus	1
Cercozoa	Imbricatea	Imbricatea Imbricatea undef	Thaumatomonadida	Thaumatomastix	1
Cercozoa	Imbricatea	Imbricatea Imbricatea undef	Thaumatomonadida	Thaumatomonas	1
Cercozoa	Imbricatea	Marimonadida	Marimonadida Marimonadida undef		1
Cercozoa	Imbricatea	Marimonadida	Marimonadida Marimonadida undef	Pseudopirsonia	1
Cercozoa	Imbricatea	Spongomonadida	Spongomonadida Spongomonadida undef		1
Cercozoa	Imbricatea	Spongomonadida	Spongomonadida Spongomonadida undef	Spongomonas	1
Cercozoa	Metromonadea	Metromonadea Metromonadea undef			1
Cercozoa	Metromonadea	Metromonadea Metromonadea undef	Metromonadea Metromonadea undef Metromonadea undef		1
Cercozoa	Phytomyxea	Phytomyxea Phytomyxea undef	Phytomyxea Phytomyxea undef Phytomyxea undef		1
Cercozoa	Phytomyxea	Phytomyxea Phytomyxea undef	Phytomyxea Phytomyxea undef Phytomyxea undef	Phytomyxea Phytomyxea undef Phytomyxea undef uncultured	1
Cercozoa	Phytomyxea	Phytomyxea Phytomyxea undef	Phytomyxea Phytomyxea undef Phytomyxea undef	Polymyxa	1
Cercozoa	Phytomyxea	Phytomyxea Phytomyxea undef	Phytomyxea Phytomyxea undef Phytomyxea undef	Sorosphaerula	1
Cercozoa	Phytomyxea	Phytomyxea Phytomyxea undef	Phytomyxea Phytomyxea undef Phytomyxea undef	Spongospora	1
Cercozoa	Phytomyxea	Phytomyxea Phytomyxea undef	Phytomyxea Phytomyxea undef Phytomyxea undef	Woronina	1
Cercozoa	Thecofilosea	Cryomonadida	Protaspidae		1
Cercozoa	Thecofilosea	Cryomonadida	Protaspidae	Protaspis	1
Cercozoa	Thecofilosea	Cryomonadida	Rhizaspididae		1
Cercozoa	Thecofilosea	Cryomonadida	Rhizaspididae	Rhogostoma	1
Cercozoa	Thecofilosea	Ebriacea	Ebriacea Ebriacea undef		1
Cercozoa	Thecofilosea	Thecofilosea Incertae Sedis			1
Cercozoa	Thecofilosea	Thecofilosea Incertae Sedis	Thecofilosea Incertae Sedis Incertae Sedis undef		1
Cercozoa	Thecofilosea	Thecofilosea Incertae Sedis	Thecofilosea Incertae Sedis Incertae Sedis undef	Lecythium	1
Cercozoa	Thecofilosea	Thecofilosea Incertae Sedis	Thecofilosea Incertae Sedis Incertae Sedis undef	Pseudodifflugia	1
Cercozoa	Thecofilosea	Thecofilosea Thecofilosea undef	Thecofilosea Thecofilosea undef Thecofilosea undef		1
Cercozoa	Thecofilosea	Thecofilosea Thecofilosea undef	Thecofilosea Thecofilosea undef Thecofilosea undef	Thecofilosea Thecofilosea undef Thecofilosea undef uncultured	1
Cercozoa	Vampyrellidae	Vampyrellidae Vampyrellidae undef	Vampyrellidae Vampyrellidae undef Vampyrellidae undef		1
Cercozoa	Vampyrellidae	Vampyrellidae Vampyrellidae undef	Vampyrellidae Vampyrellidae undef Vampyrellidae undef	Leptophrys	1
Cercozoa	Vampyrellidae	Vampyrellidae Vampyrellidae undef	Vampyrellidae Vampyrellidae undef Vampyrellidae undef	Vampyrella	1
Cercozoa	Vampyrellidae	Vampyrellidae Vampyrellidae undef	Vampyrellidae Vampyrellidae undef Vampyrellidae undef	Vampyrellidae Vampyrellidae undef Vampyrellidae undef uncultured	1
Chloroplastida Chloroplastida undef	Chlorodendrophyceae	Chlorodendrales	Chlorodendrales Chlorodendrales undef	Tetraselmis	1
Chloroplastida Chloroplastida undef	Chlorophyceae	Chaetopeltidales			1
Chloroplastida Chloroplastida undef	Chlorophyceae	Chaetopeltidales	Chaetopeltidales Chaetopeltidales undef		1
Chloroplastida Chloroplastida undef	Chlorophyceae	Chaetopeltidales	Chaetopeltidales Chaetopeltidales undef	Chaetopeltis	1
Chloroplastida Chloroplastida undef	Chlorophyceae	Chaetopeltidales	Chaetopeltidales Chaetopeltidales undef	Floydiella	1
Chloroplastida Chloroplastida undef	Chlorophyceae	Sphaeropleales	Sphaeropleales Sphaeropleales undef		1
Chloroplastida Chloroplastida undef	Chlorophyceae	Sphaeropleales	Sphaeropleales Sphaeropleales undef	Dictyococcus	1
Chloroplastida Chloroplastida undef	Chlorophyceae	Sphaeropleales	Sphaeropleales Sphaeropleales undef	Mychonastes	1
Chloroplastida Chloroplastida undef	Nephroselmidophyceae	Nephroselmidales	Nephroselmidales Nephroselmidales undef		1
Chloroplastida Chloroplastida undef	Nephroselmidophyceae	Nephroselmidales	Nephroselmidales Nephroselmidales undef	Nephroselmis	1
Chloroplastida Chloroplastida undef	Palmophyllophyceae	Palmophyllales	Palmophyllales Palmophyllales undef		1
Chloroplastida Chloroplastida undef	Pedinophyceae	Pedinomonadales	Pedinomonadales Pedinomonadales undef		1
Chloroplastida Chloroplastida undef	Pedinophyceae	Pedinomonadales	Pedinomonadales Pedinomonadales undef	Pedinomonas	1
Chytridiomycota	Chytridiomycetes	Chytridiales			1
Chytridiomycota	Chytridiomycetes	Chytridiales	Chytridiaceae		1
Chytridiomycota	Chytridiomycetes	Chytridiales	Chytridiaceae	Chytridiaceae uncultured	1
Chytridiomycota	Chytridiomycetes	Chytridiales	Chytridiaceae	Chytridium	1
Chytridiomycota	Chytridiomycetes	Chytridiales	Chytridiaceae	Dendrochytridium	1
Chytridiomycota	Chytridiomycetes	Chytridiales	Chytridiales Incertae Sedis	Zygorhizidium	1
Chytridiomycota	Chytridiomycetes	Chytridiales	Chytriomycetaceae		1
Chytridiomycota	Chytridiomycetes	Chytridiales	Chytriomycetaceae	Chytriomyces	1
Chytridiomycota	Chytridiomycetes	Chytridiales	Chytriomycetaceae	Rhizoclosmatium	1
Chytridiomycota	Chytridiomycetes	Chytridiomycetes Incertae Sedis			1
Chytridiomycota	Chytridiomycetes	Chytridiomycetes Incertae Sedis	Chytridiomycetes Incertae Sedis Incertae Sedis		1
Chytridiomycota	Chytridiomycetes	Chytridiomycetes Incertae Sedis	Synchytriaceae	Synchytrium	1
Chytridiomycota	Chytridiomycetes	Cladochytriales	Nowakowskiellaceae		1
Chytridiomycota	Chytridiomycetes	Cladochytriales	Nowakowskiellaceae	Nowakowskiella	1
Chytridiomycota	Chytridiomycetes	Gromochytriales			1
Chytridiomycota	Chytridiomycetes	Gromochytriales	Gromochytriaceae		1
Chytridiomycota	Chytridiomycetes	Gromochytriales	Gromochytriaceae	Gromochytriaceae uncultured	1
Chytridiomycota	Chytridiomycetes	Gromochytriales	Gromochytriaceae	Gromochytrium	1
Chytridiomycota	Chytridiomycetes	Lobulomycetales	Lobulomycetaceae		1
Chytridiomycota	Chytridiomycetes	Lobulomycetales	Lobulomycetaceae	Clydaea	1
Chytridiomycota	Chytridiomycetes	Lobulomycetales	Lobulomycetaceae	Lobulomyces	1
Chytridiomycota	Chytridiomycetes	Lobulomycetales	Lobulomycetaceae	Lobulomycetaceae uncultured	1
Chytridiomycota	Chytridiomycetes	Polychytriales	Polychytriales Incertae Sedis		1
Chytridiomycota	Chytridiomycetes	Rhizophlyctidales	Rhizophlyctidaceae		1
Chytridiomycota	Chytridiomycetes	Rhizophlyctidales	Rhizophlyctidaceae	Rhizophlyctis	1
Chytridiomycota	Chytridiomycetes	Rhizophydiales			1
Chytridiomycota	Chytridiomycetes	Rhizophydiales	Kappamycetaceae		1		Obligately associated with arthropods as external parasites or for dispersal
Chytridiomycota	Chytridiomycetes	Rhizophydiales	Kappamycetaceae	Kappamyces	1		Obligately associated with arthropods as external parasites or for dispersal
Chytridiomycota	Chytridiomycetes	Rhizophydiales	Rhizophydiaceae		1
Chytridiomycota	Chytridiomycetes	Rhizophydiales	Rhizophydiaceae	Rhizophydium	1
Chytridiomycota	Chytridiomycetes	Rhizophydiales	Rhizophydiales Rhizophydiales undef		1
Chytridiomycota	Chytridiomycetes	Rhizophydiales	Rhizophydiales Rhizophydiales undef	Boothiomyces	1
Chytridiomycota	Chytridiomycetes	Spizellomycetales			1
Chytridiomycota	Chytridiomycetes	Spizellomycetales	Olpidiaceae	Olpidium	1
Chytridiomycota	Chytridiomycetes	Spizellomycetales	Powellomycetaceae		1
Chytridiomycota	Chytridiomycetes	Spizellomycetales	Powellomycetaceae	Geranomyces	1
Chytridiomycota	Chytridiomycetes	Spizellomycetales	Spizellomycetaceae		1
Chytridiomycota	Chytridiomycetes	Spizellomycetales	Spizellomycetaceae	Spizellomyces	1
Chytridiomycota	Monoblepharidomycetes	Monoblepharidales			1
Chytridiomycota	Monoblepharidomycetes	Monoblepharidales	Harpochytriaceae	Harpochytrium	1
Chytridiomycota	Monoblepharidomycetes	Monoblepharidales	Monoblepharidales Monoblepharidales undef		1
Chytridiomycota	Monoblepharidomycetes	Monoblepharidales	Monoblepharidales Monoblepharidales undef	Hyaloraphidium	1
Ciliophora	Intramacronucleata	Armophorea	Armophorida		1
Ciliophora	Intramacronucleata	Armophorea	Armophorida	Brachonella	1
Ciliophora	Intramacronucleata	Armophorea	Armophorida	Caenomorpha	1
Ciliophora	Intramacronucleata	Armophorea	Armophorida	Metopus	1
Ciliophora	Intramacronucleata	Armophorea	Clevelandellida		1
Ciliophora	Intramacronucleata	Armophorea	Clevelandellida	Nyctotherus	1
Ciliophora	Intramacronucleata	Conthreep	Colpodea		1
Ciliophora	Intramacronucleata	Conthreep	Colpodea	Bromeliothrix	1
Ciliophora	Intramacronucleata	Conthreep	Colpodea	Bryometopus	1
Ciliophora	Intramacronucleata	Conthreep	Colpodea	Bursaria	1
Ciliophora	Intramacronucleata	Conthreep	Colpodea	Colpoda	1
Ciliophora	Intramacronucleata	Conthreep	Colpodea	Cyrtolophosis	1
Ciliophora	Intramacronucleata	Conthreep	Colpodea	Maryna	1
Ciliophora	Intramacronucleata	Conthreep	Colpodea	Microdiaphanosoma	1
Ciliophora	Intramacronucleata	Conthreep	Colpodea	Platyophrya	1
Ciliophora	Intramacronucleata	Conthreep	Colpodea	Pseudoplatyophrya	1
Ciliophora	Intramacronucleata	Conthreep	Colpodea	Sorogena	1
Ciliophora	Intramacronucleata	Conthreep	Colpodea	Woodruffides	1
Ciliophora	Intramacronucleata	Conthreep	Nassophorea		1
Ciliophora	Intramacronucleata	Conthreep	Nassophorea	Colpodidium	1
Ciliophora	Intramacronucleata	Conthreep	Nassophorea	Obertrumia	1
Ciliophora	Intramacronucleata	Conthreep	Nassophorea	Zosterodasys	1
Ciliophora	Intramacronucleata	Conthreep	Oligohymenophorea		1
Ciliophora	Intramacronucleata	Conthreep	Oligohymenophorea	Cyclidium	1
Ciliophora	Intramacronucleata	Conthreep	Oligohymenophorea	Dexiotricha	1
Ciliophora	Intramacronucleata	Conthreep	Oligohymenophorea	Epicarchesium	1
Ciliophora	Intramacronucleata	Conthreep	Oligohymenophorea	Epistylis	1
Ciliophora	Intramacronucleata	Conthreep	Oligohymenophorea	Frontonia	1
Ciliophora	Intramacronucleata	Conthreep	Oligohymenophorea	Homalogastra	1
Ciliophora	Intramacronucleata	Conthreep	Oligohymenophorea	Oligohymenophorea uncultured	1
Ciliophora	Intramacronucleata	Conthreep	Oligohymenophorea	Opisthonecta	1
Ciliophora	Intramacronucleata	Conthreep	Oligohymenophorea	Paramecium	1
Ciliophora	Intramacronucleata	Conthreep	Oligohymenophorea	Paratetrahymena	1
Ciliophora	Intramacronucleata	Conthreep	Oligohymenophorea	Pleuronema	1
Ciliophora	Intramacronucleata	Conthreep	Oligohymenophorea	Pseudovorticella	1
Ciliophora	Intramacronucleata	Conthreep	Oligohymenophorea	Stokesia	1
Ciliophora	Intramacronucleata	Conthreep	Oligohymenophorea	Telotrochidium	1
Ciliophora	Intramacronucleata	Conthreep	Oligohymenophorea	Tetrahymena	1
Ciliophora	Intramacronucleata	Conthreep	Oligohymenophorea	Vaginicola	1
Ciliophora	Intramacronucleata	Conthreep	Oligohymenophorea	Vorticella	1
Ciliophora	Intramacronucleata	Conthreep	Oligohymenophorea	Zoothamnium	1
Ciliophora	Intramacronucleata	Conthreep	Phyllopharyngea		1
Ciliophora	Intramacronucleata	Conthreep	Phyllopharyngea	Acineta	1
Ciliophora	Intramacronucleata	Conthreep	Phyllopharyngea	BOLA439	1
Ciliophora	Intramacronucleata	Conthreep	Phyllopharyngea	Heliophrya	1
Ciliophora	Intramacronucleata	Conthreep	Phyllopharyngea	Paracineta	1
Ciliophora	Intramacronucleata	Conthreep	Phyllopharyngea	Phascolodon	1
Ciliophora	Intramacronucleata	Conthreep	Phyllopharyngea	Pseudochilodonopsis	1
Ciliophora	Intramacronucleata	Conthreep	Plagiopylea		1
Ciliophora	Intramacronucleata	Conthreep	Plagiopylea	Epalxella	1
Ciliophora	Intramacronucleata	Conthreep	Plagiopylea	Plagiopyla	1
Ciliophora	Intramacronucleata	Conthreep	Plagiopylea	RM1 SG02	1
Ciliophora	Intramacronucleata	Conthreep	Plagiopylea	Trimyema	1
Ciliophora	Intramacronucleata	Conthreep	Prostomatea		1
Ciliophora	Intramacronucleata	Conthreep	Prostomatea	Cryptocaryon	1
Ciliophora	Intramacronucleata	Conthreep	Prostomatea	Placus	1
Ciliophora	Intramacronucleata	Conthreep	Prostomatea	Prorodon	1
Ciliophora	Intramacronucleata	Litostomatea	Haptoria		1
Ciliophora	Intramacronucleata	Litostomatea	Haptoria	Amphileptus	1
Ciliophora	Intramacronucleata	Litostomatea	Haptoria	Apobryophyllum	1
Ciliophora	Intramacronucleata	Litostomatea	Haptoria	Arcuospathidium	1
Ciliophora	Intramacronucleata	Litostomatea	Haptoria	Chaenea	1
Ciliophora	Intramacronucleata	Litostomatea	Haptoria	Didinium	1
Ciliophora	Intramacronucleata	Litostomatea	Haptoria	Dileptus	1
Ciliophora	Intramacronucleata	Litostomatea	Haptoria	Epiphyllum	1
Ciliophora	Intramacronucleata	Litostomatea	Haptoria	Haptoria Lacrymaria	1
Ciliophora	Intramacronucleata	Litostomatea	Haptoria	Haptoria uncultured	1
Ciliophora	Intramacronucleata	Litostomatea	Haptoria	Hemiophrys	1
Ciliophora	Intramacronucleata	Litostomatea	Haptoria	Litonotus	1
Ciliophora	Intramacronucleata	Litostomatea	Haptoria	Loxophyllum	1
Ciliophora	Intramacronucleata	Litostomatea	Haptoria	Phialina	1
Ciliophora	Intramacronucleata	Spirotrichea	Choreotrichia		1
Ciliophora	Intramacronucleata	Spirotrichea	Choreotrichia	Choreotrichia uncultured	1
Ciliophora	Intramacronucleata	Spirotrichea	Choreotrichia	Tintinnidium	1
Ciliophora	Intramacronucleata	Spirotrichea	Choreotrichia	Tintinnopsis	1
Ciliophora	Intramacronucleata	Spirotrichea	Euplotia	Aspidisca	1
Ciliophora	Intramacronucleata	Spirotrichea	Hypotrichia		1
Ciliophora	Intramacronucleata	Spirotrichea	Hypotrichia	Anteholosticha	1
Ciliophora	Intramacronucleata	Spirotrichea	Hypotrichia	Gonostomum	1
Ciliophora	Intramacronucleata	Spirotrichea	Hypotrichia	Halteria	1
Ciliophora	Intramacronucleata	Spirotrichea	Hypotrichia	Hemiurosomoida	1
Ciliophora	Intramacronucleata	Spirotrichea	Hypotrichia	Holosticha	1
Ciliophora	Intramacronucleata	Spirotrichea	Hypotrichia	Hypotrichia uncultured	1
Ciliophora	Intramacronucleata	Spirotrichea	Hypotrichia	Metaurostylopsis	1
Ciliophora	Intramacronucleata	Spirotrichea	Hypotrichia	Oxytricha	1
Ciliophora	Intramacronucleata	Spirotrichea	Hypotrichia	Paraurostyla	1
Ciliophora	Intramacronucleata	Spirotrichea	Hypotrichia	Paruroleptus	1
Ciliophora	Intramacronucleata	Spirotrichea	Hypotrichia	Pleurotricha	1
Ciliophora	Intramacronucleata	Spirotrichea	Hypotrichia	Pseudouroleptus	1
Ciliophora	Intramacronucleata	Spirotrichea	Hypotrichia	Pseudourostyla	1
Ciliophora	Intramacronucleata	Spirotrichea	Hypotrichia	Sterkiella	1
Ciliophora	Intramacronucleata	Spirotrichea	Hypotrichia	Stichotricha	1
Ciliophora	Intramacronucleata	Spirotrichea	Hypotrichia	Stylonychia	1
Ciliophora	Intramacronucleata	Spirotrichea	Hypotrichia	Uroleptus	1
Ciliophora	Intramacronucleata	Spirotrichea	Oligotrichia		1
Ciliophora	Intramacronucleata	Spirotrichea	Oligotrichia	Parallelostrombidium	1
Ciliophora	Intramacronucleata	Spirotrichea	Oligotrichia	Spirostrombidium	1
Ciliophora	Intramacronucleata	Spirotrichea	Oligotrichia	Strombidium	1
Ciliophora	Postciliodesmatophora	Heterotrichea	Heterotrichea Heterotrichea undef		1
Ciliophora	Postciliodesmatophora	Heterotrichea	Heterotrichea Heterotrichea undef	Blepharisma	1
Ciliophora	Postciliodesmatophora	Heterotrichea	Heterotrichea Heterotrichea undef	Climacostomum	1
Ciliophora	Postciliodesmatophora	Heterotrichea	Heterotrichea Heterotrichea undef	Condylostoma	1
Ciliophora	Postciliodesmatophora	Heterotrichea	Heterotrichea Heterotrichea undef	Spirostomum	1
Ciliophora	Postciliodesmatophora	Heterotrichea	Heterotrichea Heterotrichea undef	Stentor	1
Ciliophora	Postciliodesmatophora	Karyorelictea	Karyorelictea Karyorelictea undef	Loxodes	1
Compsopogonales	Compsopogonales Compsopogonales undef	Compsopogonales Compsopogonales undef Compsopogonales undef			1
Compsopogonales	Compsopogonales Compsopogonales undef	Compsopogonales Compsopogonales undef Compsopogonales undef	Compsopogonales Compsopogonales undef Compsopogonales undef Compsopogonales undef		1
Cryptomycota	Cryptomycota Incertae Sedis	Cryptomycota Incertae Sedis Incertae Sedis	Cryptomycota Incertae Sedis Incertae Sedis Incertae Sedis		1
Cryptomycota	Cryptomycota Incertae Sedis	Cryptomycota Incertae Sedis Incertae Sedis	Cryptomycota Incertae Sedis Incertae Sedis Incertae Sedis	Paramicrosporidium	1
Cryptomycota	Cryptomycota Incertae Sedis	Cryptomycota Incertae Sedis Incertae Sedis	Cryptomycota Incertae Sedis Incertae Sedis Incertae Sedis	Rozella	1
Cryptophyceae Cryptophyceae undef	Cryptophyceae Cryptophyceae undef Cryptophyceae undef	Cryptomonadales	Cryptomonadales Cryptomonadales undef	Cryptomonas	1
Cryptophyceae Cryptophyceae undef	Cryptophyceae Cryptophyceae undef Cryptophyceae undef	Cryptomonadales	Cryptomonadales Cryptomonadales undef	Hemiselmis	1
Cryptophyceae Cryptophyceae undef	Cryptophyceae Cryptophyceae undef Cryptophyceae undef	Cryptophyceae Cryptophyceae undef Cryptophyceae undef Cryptophyceae undef	Cryptophyceae Cryptophyceae undef Cryptophyceae undef Cryptophyceae undef Cryptophyceae undef	Goniomonas	1
Diatomea	Bacillariophyceae	Bacillariophyceae Bacillariophyceae undef	Bacillariophyceae Bacillariophyceae undef Bacillariophyceae undef		1
Diatomea	Bacillariophyceae	Bacillariophyceae Bacillariophyceae undef	Bacillariophyceae Bacillariophyceae undef Bacillariophyceae undef	Amphora	1
Diatomea	Bacillariophyceae	Bacillariophyceae Bacillariophyceae undef	Bacillariophyceae Bacillariophyceae undef Bacillariophyceae undef	Navicula	1
Diatomea	Bacillariophyceae	Bacillariophyceae Bacillariophyceae undef	Bacillariophyceae Bacillariophyceae undef Bacillariophyceae undef	Nitzschia	1
Diatomea	Bacillariophyceae	Bacillariophyceae Bacillariophyceae undef	Bacillariophyceae Bacillariophyceae undef Bacillariophyceae undef	Pinnularia	1
Diatomea	Bacillariophyceae	Bacillariophyceae Bacillariophyceae undef	Bacillariophyceae Bacillariophyceae undef Bacillariophyceae undef	Surirella	1
Diatomea	Diatomea Diatomea undef	Fragilariales	Fragilariaceae		1
Diatomea	Diatomea Diatomea undef	Fragilariales	Fragilariales Fragilariales undef		1
Diatomea	Mediophyceae	Mediophyceae Mediophyceae undef	Mediophyceae Mediophyceae undef Mediophyceae undef		1
Diatomea	Mediophyceae	Mediophyceae Mediophyceae undef	Mediophyceae Mediophyceae undef Mediophyceae undef	Cyclotella	1
Diatomea	Mediophyceae	Mediophyceae Mediophyceae undef	Mediophyceae Mediophyceae undef Mediophyceae undef	Discostella	1
Diatomea	Mediophyceae	Mediophyceae Mediophyceae undef	Mediophyceae Mediophyceae undef Mediophyceae undef	Stephanodiscus	1
Dinoflagellata	Dinoflagellata Dinoflagellata undef	Noctilucales			1
Dinoflagellata	Dinoflagellata Dinoflagellata undef	Noctilucales	Noctilucales Noctilucales undef		1
Dinoflagellata	Dinophyceae	Dinophyceae Dinophyceae undef			1
Dinoflagellata	Dinophyceae	Dinophyceae Dinophyceae undef	Podolampadaceae		1
Dinoflagellata	Dinophyceae	Dinophyceae Dinophyceae undef	Thoracosphaeraceae		1
Dinoflagellata	Dinophyceae	Dinophyceae Dinophyceae undef	Thoracosphaeraceae	Cryptoperidiniopsis	1
Dinoflagellata	Dinophyceae	Dinophyceae Dinophyceae undef	Thoracosphaeraceae	Pfiesteria	1
Dinoflagellata	Dinophyceae	Dinophyceae Dinophyceae undef	Thoracosphaeraceae	Scrippsiella	1
Dinoflagellata	Dinophyceae	Gonyaulacales			1
Dinoflagellata	Dinophyceae	Gonyaulacales	Gonyaulacales Gonyaulacales undef		1
Dinoflagellata	Dinophyceae	Gonyaulacales	Gonyaulacales Gonyaulacales undef	Ceratium	1
Dinoflagellata	Dinophyceae	Gymnodiniphycidae			1
Dinoflagellata	Dinophyceae	Gymnodiniphycidae	Gymnodiniphycidae Incertae Sedis		1
Dinoflagellata	Dinophyceae	Gymnodiniphycidae	Gymnodinium clade		1
Dinoflagellata	Dinophyceae	Gymnodiniphycidae	Gymnodinium clade	Chytriodinium	1
Dinoflagellata	Dinophyceae	Gymnodiniphycidae	Gymnodinium clade	Gymnodinium clade uncultured	1
Dinoflagellata	Dinophyceae	Gymnodiniphycidae	Gymnodinium clade	Woloszynskia	1
Dinoflagellata	Dinophyceae	Gymnodiniphycidae	Suessiaceae		1
Dinoflagellata	Dinophyceae	Gymnodiniphycidae	Suessiaceae	Biecheleria	1
Dinoflagellata	Dinophyceae	Gymnodiniphycidae	Suessiaceae	Pelagodinium	1
Dinoflagellata	Dinophyceae	Gymnodiniphycidae	Suessiaceae	Polarella	1
Dinoflagellata	Dinophyceae	Gymnodiniphycidae	Suessiaceae	Protodinium	1
Dinoflagellata	Dinophyceae	Gymnodiniphycidae	Suessiaceae	Symbiodinium	1
Dinoflagellata	Dinophyceae	Gymnodiniphycidae	Tovelliaceae		1
Dinoflagellata	Dinophyceae	Gymnodiniphycidae	Tovelliaceae	Esoptrodinium	1
Dinoflagellata	Dinophyceae	Peridiniales			1
Dinoflagellata	Dinophyceae	Peridiniales	Peridiniales Peridiniales undef		1
Dinoflagellata	Dinophyceae	Peridiniales	Peridiniales Peridiniales undef	Durinskia	1
Dinoflagellata	Dinophyceae	Peridiniales	Peridiniales Peridiniales undef	Glenodinium	1
Dinoflagellata	Dinophyceae	Peridiniales	Peridiniales Peridiniales undef	Heterocapsa	1
Dinoflagellata	Dinophyceae	Peridiniales	Peridiniales Peridiniales undef	Peridiniopsis	1
Dinoflagellata	Dinophyceae	Peridiniales	Peridiniales Peridiniales undef	Peridinium	1
Dinoflagellata	Dinophyceae	Prorocentrales			1
Dinoflagellata	Dinophyceae	Prorocentrales	Prorocentrales Prorocentrales undef		1
Eukaryota undef Eukaryota undef	Choanoflagellida	Choanoflagellida Choanoflagellida undef	Salpingoecidae	Freshwater Choanoflagellates 2	1
Eukaryota undef Eukaryota undef	Choanoflagellida	Choanoflagellida Choanoflagellida undef	Salpingoecidae	Salpingoeca	1
Eukaryota undef Eukaryota undef	Choanoflagellida	Codonosigidae	Codonosigidae Codonosigidae undef	Monosiga	1
Eukaryota undef Eukaryota undef	Choanoflagellida	Codonosigidae	Codonosigidae Codonosigidae undef	Sphaeroeca	1
Eukaryota undef Eukaryota undef	Choanoflagellida	Codosigidae	Codosigidae Codosigidae undef	Freshwater Choanoflagellates 1	1
Eukaryota undef Eukaryota undef	Eukaryota undef Eukaryota undef Eukaryota undef undef	Eccrinales			1
Eukaryota undef Eukaryota undef	Eukaryota undef Eukaryota undef Eukaryota undef undef	Eccrinales	Eccrinales Eccrinales undef		1
Eukaryota undef Eukaryota undef	Eukaryota undef Eukaryota undef Eukaryota undef undef	Eccrinales	Eccrinales Eccrinales undef	Enterobryus	1
Eukaryota undef Eukaryota undef	Filasterea	Ministeriida	Capsasporidae		1
Eukaryota undef Eukaryota undef	Ichthyosporea	Abeoformidae	Abeoformidae Abeoformidae undef	Marine Ichthyosporeans 1	1
Eukaryota undef Eukaryota undef	Ichthyosporea	Ichthyophonidae	Ichthyophonidae Ichthyophonidae undef		1
Eukaryota undef Eukaryota undef	Ichthyosporea	Ichthyophonidae	Ichthyophonidae Ichthyophonidae undef	Freshwater Ichthyosporeans 1	1
Eukaryota undef Eukaryota undef	Ichthyosporea	Pseudoperkinsidae	Pseudoperkinsidae Pseudoperkinsidae undef		1
Eukaryota undef Eukaryota undef	Ichthyosporea	Pseudoperkinsidae	Pseudoperkinsidae Pseudoperkinsidae undef	Anurofeca	1
Eukaryota undef Eukaryota undef	Ichthyosporea	Pseudoperkinsidae	Pseudoperkinsidae Pseudoperkinsidae undef	LKM51	1
Eukaryota undef Eukaryota undef	Ichthyosporea	Rhinosporideacae	Rhinosporideacae Rhinosporideacae undef	Dermocystidium	1
Firmicutes	Clostridia	Clostridiales	Clostridiaceae		1
Firmicutes	Clostridia	Clostridiales	Clostridiaceae	Clostridium sensu stricto 15	1
Gracilipodida	Gracilipodida Gracilipodida undef	Gracilipodida Gracilipodida undef Gracilipodida undef	Gracilipodida Gracilipodida undef Gracilipodida undef Gracilipodida undef		1
Gracilipodida	Gracilipodida Gracilipodida undef	Gracilipodida Gracilipodida undef Gracilipodida undef	Gracilipodida Gracilipodida undef Gracilipodida undef Gracilipodida undef	Flamella	1
Gracilipodida	Gracilipodida Gracilipodida undef	Gracilipodida Gracilipodida undef Gracilipodida undef	Gracilipodida Gracilipodida undef Gracilipodida undef Gracilipodida undef	Telaepolella	1
Kathablepharidae	Kathablepharidae Kathablepharidae undef	Kathablepharidae Kathablepharidae undef Kathablepharidae undef	Kathablepharidae Kathablepharidae undef Kathablepharidae undef Kathablepharidae undef	Katablepharis	1
Micrognathozoa	Micrognathozoa Micrognathozoa undef	Micrognathozoa Micrognathozoa undef Micrognathozoa undef			1
Micrognathozoa	Micrognathozoa Micrognathozoa undef	Micrognathozoa Micrognathozoa undef Micrognathozoa undef	Micrognathozoa Micrognathozoa undef Micrognathozoa undef Micrognathozoa undef		1
Micrognathozoa	Micrognathozoa Micrognathozoa undef	Micrognathozoa Micrognathozoa undef Micrognathozoa undef	Micrognathozoa Micrognathozoa undef Micrognathozoa undef Micrognathozoa undef	Limnognathia	1
Mucoromycota	Glomeromycetes	Diversisporales			1
Mucoromycota	Glomeromycetes	Diversisporales	Diversisporaceae	Diversispora	1
Mucoromycota	Mucoromycota Incertae Sedis	Endogonales	Endogonaceae		1
Mucoromycota	Mucoromycota Incertae Sedis	Mortierellales			1
Mucoromycota	Mucoromycota Incertae Sedis	Mortierellales	Mortierellaceae		1
Mucoromycota	Mucoromycota Incertae Sedis	Mortierellales	Mortierellaceae	Mortierella	1
Mucoromycota	Mucoromycota Incertae Sedis	Mortierellales	Mortierellales Mortierellales undef		1
Mucoromycota	Mucoromycota Incertae Sedis	Mucorales			1
Mucoromycota	Mucoromycota Incertae Sedis	Mucorales	Lichtheimiaceae		1
Mucoromycota	Mucoromycota Incertae Sedis	Umbelopsidales	Umbelopsidaceae	Umbelopsis	1
Neocallimastigomycota	Neocallimastigomycetes	Neocallimastigales			1
Neocallimastigomycota	Neocallimastigomycetes	Neocallimastigales	Neocallimastigaceae		1
Neocallimastigomycota	Neocallimastigomycetes	Neocallimastigales	Neocallimastigaceae	Neocallimastigaceae uncultured	1
Neocallimastigomycota	Neocallimastigomycetes	Neocallimastigales	Neocallimastigaceae	Neocallimastix	1
Nucleariidae and Fonticula group	Nucleariidae and Fonticula group Nucleariidae and Fonticula group undef	Nucleariidae and Fonticula group Nucleariidae and Fonticula group undef Nucleariidae and Fonticula group undef	Nucleariidae		1
Nucleariidae and Fonticula group	Nucleariidae and Fonticula group Nucleariidae and Fonticula group undef	Nucleariidae and Fonticula group Nucleariidae and Fonticula group undef Nucleariidae and Fonticula group undef	Nucleariidae	Nuclearia	1
Peronosporomycetes	Peronosporomycetes Peronosporomycetes undef	Peronosporomycetes Peronosporomycetes undef Peronosporomycetes undef	Peronosporomycetes Peronosporomycetes undef Peronosporomycetes undef Peronosporomycetes undef		1
Phragmoplastophyta	Charophyceae	Charales			1
Phragmoplastophyta	Charophyceae	Charales	Charales Charales undef		1
Phragmoplastophyta	Charophyceae	Charales	Charales Charales undef	Chara	1
Phragmoplastophyta	Coleochaetophyceae	Chaetosphaeridiales	Chaetosphaeridiales Chaetosphaeridiales undef		1
Phragmoplastophyta	Coleochaetophyceae	Chaetosphaeridiales	Chaetosphaeridiales Chaetosphaeridiales undef	Chaetosphaeridium	1
Phragmoplastophyta	Coleochaetophyceae	Coleochaetophyceae Coleochaetophyceae undef	Coleochaetophyceae Coleochaetophyceae undef Coleochaetophyceae undef		1
Phragmoplastophyta	Coleochaetophyceae	Coleochaetophyceae Coleochaetophyceae undef	Coleochaetophyceae Coleochaetophyceae undef Coleochaetophyceae undef	Coleochaete	1
Phragmoplastophyta	Embryophyta	Bryales			1
Phragmoplastophyta	Embryophyta	Bryales	Bryales Bryales undef		1
Phragmoplastophyta	Embryophyta	Cycadales			1
Phragmoplastophyta	Embryophyta	Cycadales	Cycadales Cycadales undef		1
Phragmoplastophyta	Embryophyta	Dicranales	Dicranales Dicranales undef		1
Phragmoplastophyta	Embryophyta	Funariales			1
Phragmoplastophyta	Embryophyta	Lycopodiales			1
Phragmoplastophyta	Embryophyta	Lycopodiales	Lycopodiales Lycopodiales undef	Lycopodium	1
Phragmoplastophyta	Embryophyta	Marchantiales			1
Phragmoplastophyta	Embryophyta	Metzgeriales			1
Phragmoplastophyta	Embryophyta	Ophioglossales			1
Phragmoplastophyta	Embryophyta	Polypodiales			1
Phragmoplastophyta	Embryophyta	Polypodiales	Polypodiales Polypodiales undef		1
Phragmoplastophyta	Embryophyta	Polypodiales	Polypodiales Polypodiales undef	Dryopteris	1
Phragmoplastophyta	Embryophyta	Polytrichales			1
Phragmoplastophyta	Embryophyta	Polytrichales	Polytrichales Polytrichales undef	Polytrichum	1
Phragmoplastophyta	Embryophyta	Pottiales	Pottiales Pottiales undef		1
Phragmoplastophyta	Embryophyta	Pottiales	Pottiales Pottiales undef	Pottia	1
Phragmoplastophyta	Embryophyta	Salviniales			1
Phragmoplastophyta	Embryophyta	Sphaerocarpales			1
Preaxostyla	Preaxostyla Preaxostyla undef	Preaxostyla Preaxostyla undef Preaxostyla undef	Preaxostyla Preaxostyla undef Preaxostyla undef Preaxostyla undef		1
Preaxostyla	Preaxostyla Preaxostyla undef	Preaxostyla Preaxostyla undef Preaxostyla undef	Preaxostyla Preaxostyla undef Preaxostyla undef Preaxostyla undef	Paratrimastix	1
Preaxostyla	Preaxostyla Preaxostyla undef	Preaxostyla Preaxostyla undef Preaxostyla undef	Preaxostyla Preaxostyla undef Preaxostyla undef Preaxostyla undef	Trimastix	1
Protalveolata	Chromerida	Chromerida Chromerida undef	Chromerida Chromerida undef Chromerida undef		1
Protalveolata	Chromerida	Chromerida Chromerida undef	Chromerida Chromerida undef Chromerida undef	Chromera	1
Protalveolata	Colpodellida	Colpodellida Colpodellida undef	Colpodellida Colpodellida undef Colpodellida undef	Colpodella	1
Protalveolata	Perkinsidae	Perkinsidae Perkinsidae undef	Perkinsidae Perkinsidae undef Perkinsidae undef		1
Protalveolata	Perkinsidae	Perkinsidae Perkinsidae undef	Perkinsidae Perkinsidae undef Perkinsidae undef	Parvilucifera	1
Protalveolata	Protalveolata Protalveolata undef	Protalveolata Protalveolata undef Protalveolata undef	Protalveolata Protalveolata undef Protalveolata undef Protalveolata undef	Oxyrrhis	1
Proteobacteria	Alphaproteobacteria	Rickettsiales			1
Proteobacteria	Alphaproteobacteria	Rickettsiales	Anaplasmataceae		1
Proteobacteria	Gammaproteobacteria	Beggiatoales			1
Prymnesiophyceae	Coccolithales	Coccolithales Coccolithales undef			1
Prymnesiophyceae	Prymnesiophyceae Prymnesiophyceae undef	Isochrysidales	Isochrysidales Isochrysidales undef	ESS2202	1
Prymnesiophyceae	Prymnesiophyceae Prymnesiophyceae undef	Prymnesiales			1
Rotifera	Bdelloidea	Bdelloidea Bdelloidea undef	Bdelloidea Bdelloidea undef Bdelloidea undef	Rotaria	1
Stramenopiles Labyrinthulomycetes	Stramenopiles Labyrinthulomycetes Labyrinthulomycetes undef	Stramenopiles Labyrinthulomycetes Labyrinthulomycetes undef Labyrinthulomycetes undef			1
Stramenopiles Stramenopiles undef	Chrysophyceae	Ochromonadales			1
Stramenopiles Stramenopiles undef	Chrysophyceae	Synurales	Synurales Synurales undef	Mallomonas	1
Stramenopiles Stramenopiles undef	Phaeophyceae	Dictyotales			1
Stramenopiles Stramenopiles undef	Phaeophyceae	Ectocarpales			1
Stramenopiles Stramenopiles undef	Phaeophyceae	Fucales			1
Stramenopiles Stramenopiles undef	Phaeophyceae	Sphacelariales			1
Stramenopiles Stramenopiles undef	Pinguiophyceae	Pinguiochrysidales			1
Stramenopiles Stramenopiles undef	Raphidophyceae	Chattonellales			1
Stramenopiles Stramenopiles undef	Raphidophyceae	Chattonellales	Chattonellales Chattonellales undef		1
Vertebrata	Vertebrata Vertebrata undef	Chimaeriformes	Chimaeriformes Chimaeriformes undef		1
Zoopagomycota	Basidiobolomycetes	Basidiobolales			1
Zoopagomycota	Basidiobolomycetes	Basidiobolales	Basidiobolaceae		1
Zoopagomycota	Entomophthoromycetes	Entomophthorales			1
Zoopagomycota	Entomophthoromycetes	Entomophthorales	Entomophthoraceae		1
Zoopagomycota	Zoopagomycota Incertae Sedis	Harpellales			1
Zoopagomycota	Zoopagomycota Incertae Sedis	Harpellales	Harpellales Harpellales undef	Furculomyces	1
Zoopagomycota	Zoopagomycota Incertae Sedis	Kickxellales			1
Zoopagomycota	Zoopagomycota Incertae Sedis	Kickxellales	Kickxellaceae		1
Zoopagomycota	Zoopagomycota Incertae Sedis	Zoopagales			1
Zoopagomycota	Zoopagomycota Incertae Sedis	Zoopagales	Zoopagales Zoopagales undef		1
